# Supplementary material for: Asymptomatic Plasmodium falciparum malaria prevalence among adolescents and adults in Malawi, 2015–2016
Source: Sci Rep. 2020 Oct 30;10:18740. doi: 10.1038/s41598-020-75261-9 (PMC7603306; doi:10.1038/s41598-020-75261-9)
Supplement: Supplementary file 1 — Supplementary Information 1. [file 41598_2020_75261_MOESM1_ESM.xlsx]

## Sheet: ST5 bivariate_Ct38
	Supplementary Table 5. Bivariate associations between demographic and environmental risk factors and P. falciparum prevalence using weighted survey data. Samples amplified with a qPCR cycle threshold value above 38 were considered negative.
	Variable	Term	P. falciparum Prevalence	Prevalence Difference	95% Confidence Interval		p-value
	Sex	Male	0.303	-	-	-	-
		Female	0.263	-0.04	-0.06	-0.01	0.002
	Age group	15-24	0.335	-	-	-	-
		25-34	0.256	-0.08	-0.11	-0.05	<0.001
		35-44	0.227	-0.11	-0.15	-0.07	<0.001
		45-54	0.224	-0.11	-0.16	-0.06	<0.001
	Wealth quintiles	Poorest	0.396	-	-	-	-
		Poorer	0.351	-0.04	-0.09	0	0.04
		Middle	0.308	-0.09	-0.14	-0.04	<0.001
		Richer	0.239	-0.16	-0.2	-0.11	<0.001
		Richest	0.144	-0.25	-0.3	-0.2	<0.001
	Education	None/preschool	0.305	-	-	-	-
		Primary	0.322	0.02	-0.03	0.07	0.5
		Secondary	0.211	-0.09	-0.15	-0.04	0.001
		Higher	0.039	-0.27	-0.32	-0.21	<0.001
	Owns livestock, herds or farm animals	No	0.27	-	-	-	-
		Yes	0.292	0.02	-0.01	0.05	0.1
	Owns cattle	No	0.282	-	-	-	-
		Yes	0.292	0.01	-0.05	0.07	0.8
	Owns cows/bulls	No	0.283	-	-	-	-
		Yes	0.246	-0.04	-0.11	0.03	0.3
	Owns horses/donkeys/mules	No	0.282	-	-	-	-
		Yes	0.406	0.12	-0.11	0.36	0.3
	Owns goats	No	0.272	-	-	-	-
		Yes	0.313	0.04	0.01	0.08	0.02
	Owns sheep	No	0.282	-	-	-	-
		Yes	0.288	0.01	-0.12	0.13	0.9
	Owns chickens/poultry	No	0.278	-	-	-	-
		Yes	0.288	0.01	-0.02	0.04	0.5
	Owns pigs	No	0.286	-	-	-	-
		Yes	0.254	-0.03	-0.08	0.01	0.2
	Owns poultry	No	0.283	-	-	-	-
		Yes	0.275	-0.01	-0.05	0.03	0.7
	Source of drinking water	Piped	0.148	-	-	-	-
		Unpiped	0.318	0.17	0.13	0.21	<0.001
	Household has a bednet	No	0.283	-	-	-	-
		Yes	0.281	0	-0.03	0.03	0.9
	Insecticide of household bednet	Permethrin	0.279	-	-	-	-
		Non-permethrin	0.257	-0.02	-0.07	0.02	0.3
	Slept under an LLIN last night	No	0.289	-	-	-	-
		Yes	0.271	-0.02	-0.05	0.01	0.2
	Insecticide of LLIN individual slept under	Permethrin	0.279	-	-	-	-
		Non-permethrin	0.256	-0.02	-0.07	0.02	0.3
	1.8 nets per person	No	0.23	-	-	-	-
		Yes	0.295	0.07	0.02	0.11	0.002
	Anemia (women only)	Not anemic	0.233	-	-	-	-
		Mild	0.324	0.09	0.04	0.14	<0.001
		Moderate	0.317	0.08	0.01	0.16	0.03
		Severe	0.478	0.24	-0.03	0.52	0.08
	Region	Northern	0.208	-	-	-	-
		Central	0.318	0.11	0.06	0.16	<0.001
		Southern	0.279	0.07	0.02	0.12	0.006
	Place of residence	Urban	0.112	-	-	-	-
		Rural	0.314	0.2	0.16	0.24	<0.001
	Altitude (m)	<500	0.266	-	-	-	-
		>= 500 & <1000	0.347	0.08	0.02	0.14	0.01
		>=1000 & <1500	0.244	-0.02	-0.08	0.04	0.5
		>=1500	0.096	-0.17	-0.23	-0.11	<0.001
	Month of data collection	October '15	0.394	-	-	-	-
		November '15	0.255	-0.14	-0.21	-0.07	<0.001
		December '15	0.22	-0.17	-0.26	-0.09	<0.001
		January '16	0.25	-0.14	-0.21	-0.08	<0.001
		February '16	0.349	-0.04	-0.16	0.07	0.4
	Landcover	Settlement	0.096	-	-	-	-
		Forest	0.314	0.22	0.15	0.29	<0.001
		Grassland	0.322	0.23	0.13	0.32	<0.001
		Cropland	0.31	0.21	0.18	0.25	<0.001
		Wetland	0.354	0.26	0.16	0.36	<0.001
		Other	0.107	0.01	-0.02	0.04	0.5
	Proportion of cluster with bednets (scaled)	mean	0.282	-	-	-	-
		10% increase	-	-0.05	-0.17	0.08	0.5
	Proportion of cluster that slept under an LLIN last night (scaled)	mean	0.282	-	-	-	-
		10% increase	-	-0.11	-0.25	0.03	0.1
	Enhanced Vegetation Index, 2015 (scaled)	mean	0.282	-	-	-	-
		100 point increase	-	0	0	0	0.3
	Current month's average daily maximum temperature (°C) (scaled)	mean	0.282	-	-	-	-
		1°C increase	-	0.02	0.01	0.03	<0.001
	Prior month's precipitation (mm) (scaled)	mean	0.282	-	-	-	-
		100 mm increase	-	-0.02	-0.04	0.01	0.2

## Sheet: ST6 bivariate_Ct37
	Supplementary Table 6. Bivariate associations between demographic and environmental risk factors and P. falciparum prevalence using weighted survey data. Samples amplified with a qPCR cycle threshold value above 37 were considered negative.
	Variable	Term	P. falciparum Prevalence	Prevalence Difference	95% Confidence Interval		p-value
	Sex	Male	0.266	-	-	-	-
		Female	0.229	-0.04	-0.06	-0.01	0.003
	Age group	15-24	0.296	-	-	-	-
		25-34	0.226	-0.07	-0.1	-0.04	<0.001
		35-44	0.198	-0.1	-0.14	-0.06	<0.001
		45-54	0.171	-0.13	-0.17	-0.08	<0.001
	Wealth quintiles	Poorest	0.352	-	-	-	-
		Poorer	0.314	-0.04	-0.08	0	0.08
		Middle	0.272	-0.08	-0.13	-0.03	0.001
		Richer	0.204	-0.15	-0.19	-0.11	<0.001
		Richest	0.117	-0.24	-0.28	-0.19	<0.001
	Education	None/preschool	0.258	-	-	-	-
		Primary	0.286	0.03	-0.02	0.07	0.2
		Secondary	0.175	-0.08	-0.14	-0.03	0.002
		Higher	0.039	-0.22	-0.27	-0.16	<0.001
	Owns livestock, herds or farm animals	No	0.234	-	-	-	-
		Yes	0.257	0.02	0	0.05	0.1
	Owns cattle	No	0.246	-	-	-	-
		Yes	0.269	0.02	-0.04	0.08	0.4
	Owns cows/bulls	No	0.248	-	-	-	-
		Yes	0.199	-0.05	-0.11	0.01	0.1
	Owns horses/donkeys/mules	No	0.246	-	-	-	-
		Yes	0.406	0.16	-0.07	0.39	0.2
	Owns goats	No	0.239	-	-	-	-
		Yes	0.269	0.03	0	0.06	0.07
	Owns sheep	No	0.247	-	-	-	-
		Yes	0.236	-0.01	-0.13	0.11	0.9
	Owns chickens/poultry	No	0.244	-	-	-	-
		Yes	0.251	0.01	-0.02	0.04	0.6
	Owns pigs	No	0.249	-	-	-	-
		Yes	0.224	-0.02	-0.07	0.02	0.3
	Owns poultry	No	0.247	-	-	-	-
		Yes	0.241	-0.01	-0.05	0.04	0.8
	Source of drinking water	Piped	0.12	-	-	-	-
		Unpiped	0.28	0.16	0.13	0.19	<0.001
	Household has a bednet	No	0.247	-	-	-	-
		Yes	0.246	0	-0.03	0.03	0.9
	Insecticide of household bednet	Permethrin	0.237	-	-	-	-
		Non-permethrin	0.221	-0.02	-0.06	0.03	0.5
	Slept under an LLIN last night	No	0.256	-	-	-	-
		Yes	0.231	-0.02	-0.05	0	0.1
	Insecticide of LLIN individual slept under	Permethrin	0.237	-	-	-	-
		Non-permethrin	0.22	-0.02	-0.06	0.03	0.5
	1.8 nets per person	No	0.193	-	-	-	-
		Yes	0.26	0.07	0.03	0.11	0.001
	Anemia (women only)	Not anemic	0.201	-	-	-	-
		Mild	0.285	0.08	0.04	0.13	<0.001
		Moderate	0.279	0.08	0.01	0.15	0.04
		Severe	0.415	0.21	-0.05	0.48	0.1
	Region	Northern	0.188	-	-	-	-
		Central	0.278	0.09	0.04	0.14	<0.001
		Southern	0.241	0.05	0.01	0.1	0.02
	Place of residence	Urban	0.082	-	-	-	-
		Rural	0.277	0.19	0.16	0.22	<0.001
	Altitude (m)	<500	0.238	-	-	-	-
		>= 500 & <1000	0.306	0.07	0.01	0.13	0.02
		>=1000 & <1500	0.21	-0.03	-0.08	0.02	0.3
		>=1500	0.073	-0.17	-0.22	-0.11	<0.001
	Month of data collection	October '15	0.343	-	-	-	-
		November '15	0.226	-0.12	-0.19	-0.05	0.001
		December '15	0.194	-0.15	-0.23	-0.07	<0.001
		January '16	0.216	-0.13	-0.19	-0.06	<0.001
		February '16	0.306	-0.04	-0.14	0.07	0.5
	Landcover	Settlement	0.074	-	-	-	-
		Forest	0.273	0.2	0.14	0.26	<0.001
		Grassland	0.274	0.2	0.11	0.28	<0.001
		Cropland	0.276	0.2	0.17	0.23	<0.001
		Wetland	0.301	0.23	0.14	0.32	<0.001
		Other	0.062	-0.01	-0.05	0.02	0.5
	Proportion of cluster with bednets (scaled)	mean	0.247	-	-	-	-
		10% increase	-	-0.05	-0.17	0.06	0.4
	Proportion of cluster that slept under an LLIN last night (scaled)	mean	0.247	-	-	-	-
		10% increase	-	-0.13	-0.25	0	0.06
	Enhanced Vegetation Index, 2015 (scaled)	mean	0.247	-	-	-	-
		100 point increase	-	0	0	0	0.3
	Current month's average daily maximum temperature (°C) (scaled)	mean	0.246	-	-	-	-
		1°C increase	-	0.02	0.01	0.03	<0.001
	Prior month's precipitation (mm) (scaled)	mean	0.247	-	-	-	-
		100 mm increase	-	-0.01	-0.04	0.01	0.3

## Sheet: ST7 multivariate_Ct38
	Supplementary Table 7. Multivariate associations between bed net associated risk factors and P. falciparum prevalence using weighted survey data. Samples amplified with a qPCR cycle threshold value above 38 were considered negative.
	Exposure	Term	Prevalence Difference	95% Confidence Interval		p-value
	Household has a bednet	Unadjusted	0	-0.03	0.03	0.9
		Adjusted*	0.02	-0.01	0.06	0.2
	Household bednet with non-permethrin (vs. permethrin)	Unadjusted	-0.02	-0.07	0.02	0.3
		Adjusted†	-0.02	-0.06	0.02	0.4
	Slept under an LLIN last night	Unadjusted	-0.02	-0.05	0.01	0.2
		Adjusted*	0.01	-0.02	0.04	0.6
	LLIN individual slept under with non-permethrin (vs. permethrin)	Unadjusted	-0.02	-0.07	0.02	0.3
		Adjusted†	-0.02	-0.06	0.02	0.4
	1 net per 1.8 household members	Unadjusted	0.07	0.02	0.11	0.002
		Adjusted§	0.01	-0.03	0.04	0.8
	* models adjusted for age, sex, wealth, household size † models adjusted for age, sex, wealth § models adjusted for wealth and district Note: LLIN = long-lasting insecticide treated net

## Sheet: ST8 multivariate_Ct37
	Supplementary Table 8. Multivariate associations between bed net associated risk factors and P. falciparum prevalence using weighted survey data. Samples amplified with a qPCR cycle threshold value above 37 were considered negative.
	Exposure	Term	Prevalence Difference	95% Confidence Interval		p-value
	Household has a bednet	Unadjusted	0	-0.03	0.03	0.9
		Adjusted*	0	-0.03	0.03	1
	Household bednet with non-permethrin (vs. permethrin)	Unadjusted	-0.02	-0.06	0.03	0.5
		Adjusted†	-0.01	-0.04	0.03	0.7
	Slept under an LLIN last night	Unadjusted	-0.02	-0.05	0	0.1
		Adjusted**	0	-0.02	0.03	0.9
	LLIN individual slept under with non-permethrin (vs. permethrin)	Unadjusted	-0.02	-0.06	0.03	0.5
		Adjusted†	-0.01	-0.05	0.03	0.7
	1 net per 1.8 household members	Unadjusted	0.07	0.03	0.11	0.001
		Adjusted§	0.01	-0.01	0.04	0.3
	* models adjusted for age, sex ** models adjusted for age, sex, wealth † models adjusted for age, sex, wealth § models adjusted for wealth and district Note: LLIN = long-lasting insecticide treated net
